# Supplementary material for: Functional Insights into SlNPF, SlNRT2, and SlAMT Gene Families in Tomato: Leaf Metabolic Performance Controls Root-to-Shoot Nitrogen Partitioning
Source: Plants (Basel). 2025 Nov 29;14(23):3642. doi: 10.3390/plants14233642 (PMC12694162; doi:10.3390/plants14233642)
Supplement: Supplementary file 1 [file plants-14-03642-s001.zip]

Archive with 2 entries (2 files):
- Supplementary_Material.xlsx
- Supplementary_Methodology.pdf
