# Supplementary material for: Functional Insights into SlNPF, SlNRT2, and SlAMT Gene Families in Tomato: Leaf Metabolic Performance Controls Root-to-Shoot Nitrogen Partitioning
Source: Plants (Basel). 2025 Nov 29;14(23):3642. doi: 10.3390/plants14233642 (PMC12694162; doi:10.3390/plants14233642)
Supplement: Supplementary file 1 [file plants-14-03642-s001.zip › Supplementary_Material.xlsx]

## Sheet: Supplementary Table S1
Supplementary Table S1. Physicochemical properties of NPF, NRT2, and AMT families of A. thaliana and Solanum lycopersicum
Species	Gene name	Protein GenBank ID	Gene GenBank ID	Protein Length (aa)	molecular weight (kDa)	PI	CDS Length (bp)	Exon count	Chromosome Location	Subcellular Localization Predicted
										Cell-PLoc 2.0	WoLF PSORT
A. thaliana	AtNPF1.1	NP_188239.1	NM_112489.3	591	65333	9.12	1776	4	3	Vacuole	Cell membrane/Vacuole
A. thaliana	AtNPF1.2	NP_175630.1	NM_104099.4	607	66904	8.97	1824	4	1	Cell membrane/Vacuole	Cell membrane/Chloroplast
A. thaliana	AtNPF1.3	NP_196718.1	NM_121195.2	481	53386	8.47	1446	5	5	Vacuole	Cell membrane/Vacuole
A. thaliana	AtNPF2.1	NP_190158.1	NM_114441.1	555	61103	8.51	1668	4	3	Vacuole	Cell membrane
A. thaliana	AtNPF2.2	NP_190155.1	NM_114438.1	516	57111	9.23	1551	5	3	Vacuole	Cell membrane
A. thaliana	AtNPF2.3	NP_190154.1	NM_114437.5	558	61250	8.82	1677	4	3	Vacuole	Cell membrane/Vacuole
A. thaliana	AtNPF2.4	NP_190156.1	NM_114439.3	548	60828	9.18	1647	4	3	Vacuole	Cell membrane
A. thaliana	AtNPF2.5	NP_190157.2	NM_114440.4	560	61643	8.98	1683	4	3	Vacuole	Cell membrane
A. thaliana	AtNPF2.6	NP_190152.1	NM_114435.2	557	61485	9.05	1674	6	3	Vacuole	Cell membrane
A. thaliana	AtNPF2.7	NP_190151.1	NM_114434.2	558	61099	9.04	1677	4	3	Vacuole	Cell membrane/Vacuole
A. thaliana	AtNPF2.8	NP_198199.2	NM_122730.3	559	61600	9.46	1680	6	5	Vacuole	Cell membrane
A. thaliana	AtNPF2.9	NP_173322.1	NM_101745.5	587	65174	9.07	1764	4	1	Vacuole	Cell membrane/Vacuole
A. thaliana	AtNPF2.10	NP_566896.2	NM_114665.4	636	71040	9.11	1911	4	3	Vacuole	Cell membrane/Chloroplast
A. thaliana	AtNPF2.11	NP_201074.1	NM_125663.4	616	67891	9.1	1851	4	5	Vacuole	Cell membrane/Chloroplast
A. thaliana	AtNPF2.12	NP_174028.2	NM_102470.3	576	64930	7.17	1731	4	1	Vacuole	Cell membrane
A. thaliana	AtNPF2.13	NP_564979.1	NM_105655.3	620	68417	8.84	1863	4	1	Vacuole	Cell membrane/Vacuole
A. thaliana	AtNPF2.14	NP_177144.1	NM_105654.1	555	62580	8.81	1668	4	1	Vacuole	Cell membrane/Vacuole
A. thaliana	AtNPF3.1	NP_177024.1	NM_105528.5	596	66213	8.8	1791	6	1	Vacuole	Cell membrane
A. thaliana	AtNPF4.1	NP_189163.1	NM_113432.2	515	57161	9.38	1548	4	3	Vacuole	Cell membrane/Vacuole
A. thaliana	AtNPF4.2	NP_189165.1	NM_113434.1	521	58353	9.15	1566	4	3	Vacuole	Cell membrane/Vacuole
A. thaliana	AtNPF4.3	NP_176183.1	NM_104667.3	591	66042	9.1	1776	5	1	Vacuole	Cell membrane
A. thaliana	AtNPF4.4	NP_174610.2	NM_103069.4	601	66705	8.71	1806	5	1	Vacuole	Cell membrane/Vacuole
A. thaliana	AtNPF4.5	NP_174024.2	NM_102466.4	567	62653	9.11	1704	5	1	Vacuole	Cell membrane/Vacuole
A. thaliana	AtNPF4.6	NP_564978.1	NM_105653.5	585	63982	8.81	1758	5	1	Vacuole	Cell membrane
A. thaliana	AtNPF4.7	NP_201079.1	NM_125668.2	589	65243	8.76	1770	4	5	Vacuole	Cell membrane/Vacuole/Chloroplast
A. thaliana	AtNPF5.1	NP_181578.1	NM_129607.4	583	64824	9.17	1752	4	2	Vacuole	Cell membrane/Thylakoid chloroplast
A. thaliana	AtNPF5.2	NP_199417.1	NM_123973.4	582	65271	9.13	1749	5	5	Vacuole	Cell membrane
A. thaliana	AtNPF5.3	NP_199416.1	NM_123972.1	586	66201	9.46	1761	4	5	Vacuole	Cell membrane
A. thaliana	AtNPF5.4	NP_974431.2	NM_202702.3	555	62301	8.88	1668	6	3	Vacuole	Cell membrane
A. thaliana	AtNPF5.5	NP_181345.1	NM_129366.1	521	57843	8.72	1566	5	2	Vacuole	Cell membrane/Vacuole
A. thaliana	AtNPF5.6	NP_181326.1	NM_129346.2	575	64306	8.97	1728	4	2	Vacuole	Cell membrane
A. thaliana	AtNPF5.7	NP_190964.2	NM_115256.4	602	67063	6.84	1809	4	3	Vacuole	Cell membrane
A. thaliana	AtNPF5.8	NP_196998.1	NM_121498.3	552	61732	8.59	1659	3	5	Vacuole	Cell membrane/Chloroplast
A. thaliana	AtNPF5.9	NP_186784.1	NM_111001.2	563	62782	8.58	1692	4	3	Vacuole	Cell membrane/Chloroplast
A. thaliana	AtNPF5.10	NP_173670.2	NM_102103.3	557	60651	7.91	1674	4	1	Vacuole	Cell membrane/Vacuole
A. thaliana	AtNPF5.11	NP_177358.2	NM_105871.4	538	60047	6.97	1617	4	1	Vacuole	Cell membrane/Vacuole
A. thaliana	AtNPF5.12	NP_177359.1	NM_105872.5	555	61386	8.17	1668	4	1	Vacuole	Cell membrane/Vacuole/Chloroplast
A. thaliana	AtNPF5.13	NP_001117585.1	NM_001124113.2	561	62262	5.95	1686	4	1	Vacuole	Cell membrane/Vacuole/Chloroplast
A. thaliana	AtNPF5.14	NP_177357.2	NM_105870.4	557	61924	6.56	1674	3	1	Vacuole	Cell membrane
A. thaliana	AtNPF5.15	NP_173672.1	NM_102105.2	565	62938	8.95	1698	4	1	Vacuole	Cell membrane/Vacuole
A. thaliana	AtNPF5.16	NP_173671.1	NM_102104.4	564	62168	9.16	1695	4	1	Vacuole	Cell membrane/Vacuole
A. thaliana	AtNPF6.1	NP_196844.1	NM_121343.5	624	69075	8.35	1875	4	5	Vacuole	Cell membrane
A. thaliana	AtNPF6.2	NP_850084.1	NM_179753.1	577	63572	9.06	1734	8	2	Vacuole	Cell membrane
A. thaliana	AtNPF6.3	NP_563899.1	NM_101083.4	590	64922	8.68	1773	5	1	Vacuole	Cell membrane/Vacuole
A. thaliana	AtNPF6.4	NP_188804.1	NM_113062.3	590	65246	9.1	1773	4	3	Vacuole	Cell membrane/Vacuole
A. thaliana	AtNPF7.1	NP_001318602.1	NM_001343618.1	609	67463	6.07	1830	6	5	Cell membrane/Vacuole	Cell membrane
A. thaliana	AtNPF7.2	NP_193899.2	NM_118288.4	589	65507	6.11	1770	4	4	Vacuole	Cell membrane/Vacuole
A. thaliana	AtNPF7.3	NP_174523.2	NM_102980.4	614	68699	5.5	1845	6	1	Vacuole	Cell membrane
A. thaliana	AtNPF8.1	NP_190982.1	NM_115274.3	570	64034	8.58	1713	5	3	Cell membrane/Vacuole	Cell membrane/Vacuole/Chloroplast
A. thaliana	AtNPF8.2	NP_195738.1	NM_120196.4	570	63308	8.15	1713	5	5	Vacuole	Cell membrane/Vacuole
A. thaliana	AtNPF8.3	NP_178313.1	NM_126265.4	585	64421	5.49	1758	4	2	Vacuole	Cell membrane/Vacuole
A. thaliana	AtNPF8.4	NP_178311.1	NM_126263.3	545	60880	5.53	1638	5	2	Vacuole	Cell membrane/Vacuole
A. thaliana	AtNPF8.5	NP_176411.2	NM_104901.2	590	65496	6.56	1773	4	1	Vacuole	Cell membrane/Vacuole
S. lycopersicum	SlNPF1.1	XP_025884450.1	XM_026028665.1	597	67002	8.99	1794	6	12	Vacuole	Cell membrane
S. lycopersicum	SlNPF1.2	XP_004252349.2	XM_004252301.4	629	70385	9.13	1890	4	12	Vacuole	Cell membrane
S. lycopersicum	SlNPF1.2 X2	XP_010318543.1	XM_010320241.3	615	68136	9.15	1848	4	3	Cell membrane/Vacuole	Cell membrane/Vacuole
S. lycopersicum	SlNPF1.2 X1	XP_004239355.3	XM_004239307.4	598	66760	6.04	1797	5	5	Vacuole	Cell membrane/Vacuole/Chloroplast
S. lycopersicum	SlNPF2.3	XP_025887526.1	XM_026031741.1	559	61043	9.17	1680	4	6	Vacuole	Cell membrane/Vacuole
S. lycopersicum	SlNPF2.7	XP_004241260.1	XM_004241212.4	543	59368	8.98	1632	4	6	Vacuole	Cell membrane
S. lycopersicum	SlNPF2.8	XP_004236175.1	XM_004236127.3	596	66565	8.54	1791	3	3	Vacuole	Cell membrane/Vacuole
S. lycopersicum	SlNPF2.9	XP_004241514.2	XM_004241466.4	634	70513	9.06	1905	5	6	Vacuole	Cell membrane
S. lycopersicum	SlNPF2.11	NP_001333239.1	NM_001346310.1	587	65742	9.37	1764	4	3	Vacuole	Cell membrane
S. lycopersicum	SlNPF2.13	XP_004238760.1	XM_004238712.2	607	67784	8.87	1824	4	5	Vacuole	Cell membrane
S. lycopersicum	SlNPF3.1	XP_004238938.1	XM_004238890.4	573	64540	8.55	1722	4	5	Vacuole	Cell membrane/Vacuole
S. lycopersicum	SlNPF4.3	XP_004230414.1	XM_004230366.3	606	67186	8.75	1821	6	1	Vacuole	Cell membrane/Vacuole
S. lycopersicum	SlNPF4.4	XP_004250721.1	XM_004250673.4	593	66279	9.09	1782	5	11	Vacuole	Cell membrane/Vacuole
S. lycopersicum	SlNPF4.5	XP_025886259.1	XM_026030474.1	556	62253	8.45	1671	3	4	Vacuole	Cell membrane/Vacuole
S. lycopersicum	SlNPF4.6	XP_004238765.1	XM_004238717.4	586	63836	8.76	1761	5	5	Vacuole	Cell membrane/Vacuole
S. lycopersicum	SlNPF5.1	XP_004240906.1	XM_004240858.4	581	65379	8.79	1746	5	6	Vacuole	Cell membrane/Chloroplast
S. lycopersicum	SlNPF5.2	XP_004247757.1	XM_004247709.4	608	68155	9.34	1827	5	9	Vacuole	Cell membrane/Chloroplast
S. lycopersicum	SlNPF5.6	XP_010312293.1	XM_010313991.3	591	66253	8.79	1776	4	10	Vacuole	Cell membrane/Vacuole
S. lycopersicum	SlNPF5.7	XP_025883778.1	XM_026027993.1	584	65550	9.24	1755	4	10	Vacuole	Cell membrane/Vacuole
S. lycopersicum	SlNPF5.8	XP_010316272.1	XM_010317970.3	537	59655	8.24	1614	6	2	Vacuole	Cell membrane/Vacuole/Chloroplast
S. lycopersicum	SlNPF5.10	XP_004241845.1	XM_004241797.4	566	62244	6.12	1701	6	6	Vacuole	Cell membrane/Vacuole/Chloroplast
S. lycopersicum	SlNPF6.1	XP_004253233.1	XM_004253185.4	653	71923	9.05	1962	6	11	Cell membrane/Vacuole	Cell membrane/Vacuole/Chloroplast
S. lycopersicum	SlNPF6.2	XP_004230062.1	XM_004230014.4	574	63411	9.05	1725	5	1	Vacuole	Cell membrane
S. lycopersicum	SlNPF6.3	XP_004244572.1	XM_004244524.4	590	65396	8.84	1773	5	8	Vacuole	Cell membrane
S. lycopersicum	SlNPF6.4	XP_004251535.1	XM_004251487.4	592	65323	8.43	1779	5	12	Vacuole	Cell membrane
S. lycopersicum	SlNPF7.1	XP_019069243.1	XM_019213698.2	598	66100	8.17	1797	7	1	Vacuole	Cell membrane/Vacuole
S. lycopersicum	SlNPF7.3	XP_010327292.1	XM_010328990.3	594	65783	6.39	1785	5	10	Vacuole	Cell membrane/Vacuole
S. lycopersicum	SlNPF8.1	XP_019071002.1	XM_019215457.2	566	63647	8.25	1701	6	9	Vacuole	Cell membrane
S. lycopersicum	SlNPF8.3	XP_004252286.1	XM_004252238.4	585	64566	5.79	1758	5	12	Vacuole	Cell membrane/Vacuole
A. thaliana	AtNRT2.1	NP_172288.1	NM_100684.3	530	57710	8.85	1593	3	1	Cell membrane	Cell membrane
A. thaliana	AtNRT2.2	NP_172289.1	NM_100685.1	522	56616	8.72	1569	3	1	Cell membrane	Cell membrane
A. thaliana	AtNRT2.3	NP_200886.1	NM_125471.2	539	58230	8.96	1620	3	5	Cell membrane	Cell membrane/chloroplast
A. thaliana	AtNRT2.4	NP_200885.1	NM_125470.2	527	57768	9.04	1584	4	5	Cell membrane	Cell membrane
A. thaliana	AtNRT2.5	NP_172754.1	NM_101165.3	502	54262	8.97	1509	3	1	Cell membrane	Cell membrane
A. thaliana	AtNRT2.6	NP_190092.1	NM_114375.5	542	58637	8.84	1629	2	3	Cell membrane	Cell membrane/chloroplast
A. thaliana	AtNRT2.7	NP_196961.1	NM_121461.3	493	52678	5.4	1482	2	5	Cell membrane	Cell membrane
S. lycopersicum	SlNRT2.1	AAF00053.1	AF092655.1	530	57411	9.33	1593	2	6	Cell membrane	Cell membrane
S. lycopersicum	SlNRT2.2	NP_001266263.1	NM_001279334.1	530	57453	9.33	1593	3	6	Cell membrane	Cell membrane
S. lycopersicum	SlNRT2.3	NP_001234127.1	NM_001247198.1	531	57549	9.31	1596	2	11	Cell membrane	Cell membrane/chloroplast
S. lycopersicum	SlNRT2.4	XP_004240585.1	XM_004240537.4	498	54467	9.1	1497	4	6	Cell membrane	Cell membrane
S. lycopersicum	SlNRT2.7 X1	XP_004233327.2	XM_004233279.4	502	54915	9.08	1509	3	2	Cell membrane	Cell membrane
S. lycopersicum	SlNRT2.7 X2	XP_025885062.1	XM_026029277.1	458	50019	9.14	1377	3	2	Cell membrane	Cell membrane
A. thaliana	AtAMT1;1	NP_193087.1	NM_117425.2	501	53577	7.08	1506	1	4	Cell membrane	Cell membrane/Cloroplast membrane/Mitochondrion inner membrane
A. thaliana	AtAMT1;2	NP_176658.1	NM_105152.3	514	55014	7.11	1545	1	1	Cell membrane	Cell membrane/Cloroplast membrane
A. thaliana	AtAMT1;3	NP_189073.1	NM_113336.3	498	53298	6.78	1497	1	3	Cell membrane	Cell membrane/Cloroplast membrane
A. thaliana	AtAMT1;5	NP_189072.1	NM_113335.1	496	52638	6.24	1491	1	3	Cell membrane	Cell membrane/Cloroplast membrane/Tonoplast membrane
A. thaliana	AtAMT2	NP_181363.1	NM_129385.5	475	50768	7.08	1428	5	2	Cell membrane	Cell membrane
S. lycopersicum	SlAMT1;1	NP_001304667.1	NM_001317738.1	490	52574	6.85	1473	1	9	Cell membrane	Cell membrane/Cloroplast membrane
S. lycopersicum	SlAMT1;2	NP_001234253.2	NM_001247324.2	514	55371	7.16	1545	2	4	Cell membrane	Cell membrane/Cloroplast membrane
S. lycopersicum	SlAMT1;3	NP_001234216.1	NM_001247287.1	460	49652	5.33	1383	1	3	Cell membrane	Cell membrane/Cloroplast membrane
S. lycopersicum	SlAMT2	XP_004249068.1	XM_004249020.4	483	52166	7.17	1452	4	10	Cell membrane	Cell membrane

## Sheet: Supplementary Table S2
Supplementary Table S2. Ka/Ks values of SlNPF, SlNRT2, and SlAMT gene pairs duplicated genes in tomato
Paralog 1	Paralog 2	Ks	Ka	Ka/Ks	Duplication	Type of Mutation/Evolution
SlNPF1.1	SlNPF1.2	2.20008	0.38773	0.176234	TM	Negative or Purifying		1	Neutral
SlNPF1.1	SlNPF1.2X2	1.96654	0.360466	0.1833	SD	Negative or Purifying		˂1	Negative or Purifying
SlNPF1.1	SlNPF1.2X1	1.59738	0.428358	0.268163	SD	Negative or Purifying		˃1	Positive or diversifying
SlNPF1.1	SlNPF2.3	2.37554	0.659163	0.277479	SD	Negative or Purifying
SlNPF1.1	SlNPF2.7	2.07793	0.684204	0.329272	SD	Negative or Purifying
SlNPF1.1	SlNPF2.8	2.90946	0.64612	0.222076	SD	Negative or Purifying
SlNPF1.1	SlNPF2.9	2.44969	0.604656	0.246829	SD	Negative or Purifying
SlNPF1.1	SlNPF2.11	2.5516	0.617083	0.241842	SD	Negative or Purifying
SlNPF1.1	SlNPF2.13	1.6949	0.567321	0.334723	SD	Negative or Purifying
SlNPF1.1	SlNPF3.1	1.2821	0.564323	0.440153	SD	Negative or Purifying
SlNPF1.1	SlNPF4.3	1.24646	0.752346	0.603585	SD	Negative or Purifying
SlNPF1.1	SlNPF4.4	1.77347	0.741708	0.418225	SD	Negative or Purifying
SlNPF1.1	SlNPF4.5	2.14951	0.744861	0.346527	SD	Negative or Purifying
SlNPF1.1	SlNPF4.6	2.68218	0.780469	0.290982	SD	Negative or Purifying
SlNPF1.1	SlNPF5.1	1.33746	0.741869	0.554685	SD	Negative or Purifying
SlNPF1.1	SlNPF5.2	2.09104	0.786236	0.376002	SD	Negative or Purifying
SlNPF1.1	SlNPF5.6	1.97209	0.771969	0.391447	SD	Negative or Purifying
SlNPF1.1	SlNPF5.7	1.98573	0.81154	0.408686	SD	Negative or Purifying
SlNPF1.1	SlNPF5.10	2.44568	0.840577	0.343699	SD	Negative or Purifying
SlNPF1.1	SlNPF6.2	2.81277	0.757859	0.269435	SD	Negative or Purifying
SlNPF1.1	SlNPF6.3	2.21772	0.80206	0.361659	SD	Negative or Purifying
SlNPF1.1	SlNPF7.1	1.79772	0.803137	0.446753	SD	Negative or Purifying
SlNPF1.1	SlNPF7.3	1.57625	0.76779	0.4871	SD	Negative or Purifying
SlNPF1.1	SlNPF8.1	1.62309	0.662869	0.4084	SD	Negative or Purifying
SlNPF1.1	SlNPF8.3	2.49002	0.687516	0.276109	TM	Negative or Purifying
SlNPF1.1	SlNRT2.2	2.32061	1.50498	0.648525	SD	Negative or Purifying
SlNPF1.1	SlNRT2.3	1.33485	1.43646	1.07612	SD	Positive or diversifying
SlNPF1.1	SlNRT2.4	1.55507	1.47632	0.949359	SD	Negative or Purifying
SlNPF1.1	SlNRT2.7X1	2.1368	1.3644	0.638526	SD	Negative or Purifying
SlNPF1.1	SlNRT2.7X2	1.9824	1.42131	0.716968	SD	Negative or Purifying
SlNPF1.1	SlAMT1.3	2.03587	1.59947	0.785642	SD	Negative or Purifying
SlNPF1.1	SlAMT2	2.99346	1.53405	0.512467	SD	Negative or Purifying
SlNPF1.2	SlNPF1.2X2	0.925465	0.16296	0.176084	SD	Negative or Purifying
SlNPF1.2	SlNPF1.2X1	1.819	0.356959	0.196239	SD	Negative or Purifying
SlNPF1.2	SlNPF2.3	2.4165	0.675681	0.279612	SD	Negative or Purifying
SlNPF1.2	SlNPF2.7	2.84802	0.683009	0.239819	SD	Negative or Purifying
SlNPF1.2	SlNPF2.9	2.02472	0.596728	0.294722	SD	Negative or Purifying
SlNPF1.2	SlNPF2.11	1.99073	0.621443	0.312169	SD	Negative or Purifying
SlNPF1.2	SlNPF2.13	2.05938	0.562944	0.273355	SD	Negative or Purifying
SlNPF1.2	SlNPF3.1	1.85536	0.534997	0.288352	SD	Negative or Purifying
SlNPF1.2	SlNPF4.3	1.89912	0.775363	0.408275	SD	Negative or Purifying
SlNPF1.2	SlNPF4.4	2.03742	0.792922	0.389179	SD	Negative or Purifying
SlNPF1.2	SlNPF4.5	2.47891	0.786245	0.317174	SD	Negative or Purifying
SlNPF1.2	SlNPF4.6	2.2538	0.827772	0.367278	SD	Negative or Purifying
SlNPF1.2	SlNPF5.1	1.99426	0.709912	0.355978	SD	Negative or Purifying
SlNPF1.2	SlNPF5.2	1.74208	0.795777	0.456798	SD	Negative or Purifying
SlNPF1.2	SlNPF5.6	1.74041	0.755323	0.433991	SD	Negative or Purifying
SlNPF1.2	SlNPF5.7	1.74165	0.784568	0.450473	SD	Negative or Purifying
SlNPF1.2	SlNPF5.8	1.94621	1.0047	0.516235	SD	Negative or Purifying
SlNPF1.2	SlNPF5.10	2.01641	0.835364	0.414282	SD	Negative or Purifying
SlNPF1.2	SlNPF6.2	1.8334	0.736461	0.401691	SD	Negative or Purifying
SlNPF1.2	SlNPF6.4	1.89301	0.751206	0.396831	TM	Negative or Purifying
SlNPF1.2	SlNPF7.1	1.82605	0.849255	0.465077	SD	Negative or Purifying
SlNPF1.2	SlNRT2.2	2.54151	1.51134	0.594664	SD	Negative or Purifying
SlNPF1.2	SlNRT2.3	1.59555	1.37069	0.85907	SD	Negative or Purifying
SlNPF1.2	SlNRT2.4	2.56855	1.38615	0.539664	SD	Negative or Purifying
SlNPF1.2	SlNRT2.7X1	2.86876	1.32217	0.460885	SD	Negative or Purifying
SlNPF1.2	SlNRT2.7X2	2.4582	1.38066	0.561653	SD	Negative or Purifying
SlNPF1.2	SlAMT1.1	2.85637	1.44959	0.507493	SD	Negative or Purifying
SlNPF1.2	SlAMT1.2	1.80282	1.49186	0.827514	SD	Negative or Purifying
SlNPF1.2	SlAMT1.3	2.08244	1.60665	0.771525	SD	Negative or Purifying
SlNPF1.2	SlAMT2	1.94278	1.38115	0.710915	SD	Negative or Purifying
SlNPF1.2X2	SlNPF2.8	2.04881	0.631047	0.308006	TM	Negative or Purifying
SlNPF1.2X2	SlNPF2.9	1.7604	0.638001	0.362417	SD	Negative or Purifying
SlNPF1.2X2	SlNPF3.1	1.71408	0.537533	0.313598	SD	Negative or Purifying
SlNPF1.2X2	SlNPF4.3	2.18107	0.747319	0.342639	SD	Negative or Purifying
SlNPF1.2X2	SlNPF4.4	1.67636	0.793014	0.473057	SD	Negative or Purifying
SlNPF1.2X2	SlNPF4.5	2.65486	0.758394	0.285663	SD	Negative or Purifying
SlNPF1.2X2	SlNPF5.1	2.05821	0.731734	0.35552	SD	Negative or Purifying
SlNPF1.2X2	SlNPF5.6	1.52721	0.785304	0.51421	SD	Negative or Purifying
SlNPF1.2X2	SlNPF5.7	2.86046	0.795347	0.278049	SD	Negative or Purifying
SlNPF1.2X2	SlNPF5.8	1.46645	0.988985	0.674408	SD	Negative or Purifying
SlNPF1.2X2	SlNPF5.10	2.04506	0.79941	0.390899	SD	Negative or Purifying
SlNPF1.2X2	SlNPF6.1	1.4319	0.787895	0.550244	SD	Negative or Purifying
SlNPF1.2X2	SlNPF6.3	1.63282	0.806768	0.494094	SD	Negative or Purifying
SlNPF1.2X2	SlNPF6.4	1.62204	0.762137	0.469863	SD	Negative or Purifying
SlNPF1.2X2	SlNPF7.1	1.5	0.8224	0.548266	SD	Negative or Purifying
SlNPF1.2X2	SlNPF7.3	2.13276	0.792896	0.371769	SD	Negative or Purifying
SlNPF1.2X2	SlNPF8.1	2.14555	0.701864	0.327125	SD	Negative or Purifying
SlNPF1.2X2	SlNRT2.2	2.26428	1.62506	0.717694	SD	Negative or Purifying
SlNPF1.2X2	SlNRT2.3	1.86643	1.47815	0.791965	SD	Negative or Purifying
SlNPF1.2X2	SlNRT2.7X1	1.99232	1.38202	0.693677	SD	Negative or Purifying
SlNPF1.2X2	SlNRT2.7X2	1.86266	1.47812	0.793555	SD	Negative or Purifying
SlNPF1.2X2	SlAMT2	3.06567	1.35706	0.442662	SD	Negative or Purifying
SlNPF1.2X1	SlNPF2.3	1.59673	0.708664	0.443822	SD	Negative or Purifying
SlNPF1.2X1	SlNPF2.7	1.50148	0.700314	0.466415	SD	Negative or Purifying
SlNPF1.2X1	SlNPF2.11	1.51872	0.721603	0.47514	SD	Negative or Purifying
SlNPF1.2X1	SlNPF2.13	1.81395	0.570404	0.314455	TM	Negative or Purifying
SlNPF1.2X1	SlNPF4.3	1.80178	0.79158	0.439333	SD	Negative or Purifying
SlNPF1.2X1	SlNPF4.4	2.76257	0.769386	0.278503	SD	Negative or Purifying
SlNPF1.2X1	SlNPF4.5	1.97605	0.783643	0.39657	SD	Negative or Purifying
SlNPF1.2X1	SlNPF4.6	2.00886	0.852045	0.424144	TM	Negative or Purifying
SlNPF1.2X1	SlNPF5.1	2.1562	0.732907	0.339907	SD	Negative or Purifying
SlNPF1.2X1	SlNPF5.2	2.43721	0.75105	0.308159	SD	Negative or Purifying
SlNPF1.2X1	SlNPF5.6	2.29307	0.759297	0.331127	SD	Negative or Purifying
SlNPF1.2X1	SlNPF5.7	2.82022	0.762319	0.270305	SD	Negative or Purifying
SlNPF1.2X1	SlNPF5.8	2.15212	0.942741	0.438052	SD	Negative or Purifying
SlNPF1.2X1	SlNPF5.10	1.87106	0.867201	0.463481	SD	Negative or Purifying
SlNPF1.2X1	SlNPF7.1	2.09661	0.812917	0.387728	SD	Negative or Purifying
SlNPF1.2X1	SlNPF7.3	1.60476	0.810049	0.504779	SD	Negative or Purifying
SlNPF1.2X1	SlNPF8.1	2.35676	0.681422	0.289135	SD	Negative or Purifying
SlNPF1.2X1	SlNPF8.3	2.35093	0.69131	0.294057	SD	Negative or Purifying
SlNPF1.2X1	SlNRT2.2	2.13143	1.52801	0.716892	SD	Negative or Purifying
SlNPF1.2X1	SlNRT2.3	1.52215	1.43593	0.943358	SD	Negative or Purifying
SlNPF1.2X1	SlNRT2.4	1.84518	1.48328	0.803871	SD	Negative or Purifying
SlNPF1.2X1	SlNRT2.7X1	2.89397	1.45704	0.503475	SD	Negative or Purifying
SlNPF1.2X1	SlNRT2.7X2	2.40371	1.534	0.638181	SD	Negative or Purifying
SlNPF1.2X1	SlAMT1.3	1.729	1.52142	0.879945	SD	Negative or Purifying
SlNPF1.2X1	SlAMT2	2.1823	1.36034	0.62335	SD	Negative or Purifying
SlNPF2.3	SlNPF2.7	0.180057	0.0870266	0.483329	TM	Negative or Purifying
SlNPF2.3	SlNPF2.8	1.90618	0.779524	0.408946	SD	Negative or Purifying
SlNPF2.3	SlNPF2.9	1.8489	0.700729	0.378997	TM	Negative or Purifying
SlNPF2.3	SlNPF2.11	1.91183	0.732664	0.383227	SD	Negative or Purifying
SlNPF2.3	SlNPF2.13	2.81137	0.706429	0.251276	SD	Negative or Purifying
SlNPF2.3	SlNPF3.1	1.65067	0.643871	0.390067	SD	Negative or Purifying
SlNPF2.3	SlNPF4.3	2.1901	0.780537	0.356393	SD	Negative or Purifying
SlNPF2.3	SlNPF4.4	2.70772	0.701931	0.259233	SD	Negative or Purifying
SlNPF2.3	SlNPF4.5	2.96137	0.791174	0.267165	SD	Negative or Purifying
SlNPF2.3	SlNPF5.1	2.03736	0.736969	0.361727	TM	Negative or Purifying
SlNPF2.3	SlNPF5.2	2.00211	0.734882	0.367054	SD	Negative or Purifying
SlNPF2.3	SlNPF5.6	2.45707	0.741202	0.301661	SD	Negative or Purifying
SlNPF2.3	SlNPF5.7	2.92158	0.724218	0.247886	SD	Negative or Purifying
SlNPF2.3	SlNPF5.8	2.38459	0.863502	0.362118	SD	Negative or Purifying
SlNPF2.3	SlNPF5.10	2.05281	0.793151	0.386373	TM	Negative or Purifying
SlNPF2.3	SlNPF6.1	2.48564	0.85508	0.344008	SD	Negative or Purifying
SlNPF2.3	SlNPF6.2	1.96492	0.69248	0.352422	SD	Negative or Purifying
SlNPF2.3	SlNPF6.3	2.8746	0.706261	0.24569	SD	Negative or Purifying
SlNPF2.3	SlNPF6.4	3.10322	0.730481	0.235395	SD	Negative or Purifying
SlNPF2.3	SlNPF7.3	3.15927	0.824183	0.260878	SD	Negative or Purifying
SlNPF2.3	SlNPF8.1	2.14596	0.705738	0.328868	SD	Negative or Purifying
SlNPF2.3	SlNPF8.3	1.83728	0.716125	0.389775	SD	Negative or Purifying
SlNPF2.3	SlNRT2.2	2.46844	1.57072	0.636321	TM	Negative or Purifying
SlNPF2.3	SlNRT2.3	2.13594	1.55301	0.727082	SD	Negative or Purifying
SlNPF2.3	SlNRT2.4	1.95408	1.4136	0.723412	TM	Negative or Purifying
SlNPF2.3	SlAMT1.2	2.92802	1.59347	0.544214	SD	Negative or Purifying
SlNPF2.3	SlAMT1.3	2.06154	1.48191	0.718835	SD	Negative or Purifying
SlNPF2.3	SlAMT2	1.85962	1.47823	0.794908	SD	Negative or Purifying
SlNPF2.7	SlNPF2.8	2.42308	0.763363	0.315038	SD	Negative or Purifying
SlNPF2.7	SlNPF2.9	1.98592	0.701107	0.353039	TM	Negative or Purifying
SlNPF2.7	SlNPF2.11	1.95427	0.739413	0.378358	SD	Negative or Purifying
SlNPF2.7	SlNPF2.13	2.32972	0.738229	0.316875	SD	Negative or Purifying
SlNPF2.7	SlNPF3.1	2.43833	0.632002	0.259195	SD	Negative or Purifying
SlNPF2.7	SlNPF4.3	2.13108	0.763604	0.358317	SD	Negative or Purifying
SlNPF2.7	SlNPF4.4	2.22973	0.689542	0.30925	SD	Negative or Purifying
SlNPF2.7	SlNPF5.1	1.87888	0.695768	0.370309	TM	Negative or Purifying
SlNPF2.7	SlNPF5.2	1.93124	0.706635	0.365897	SD	Negative or Purifying
SlNPF2.7	SlNPF5.6	2.36673	0.759093	0.320735	SD	Negative or Purifying
SlNPF2.7	SlNPF5.7	2.79886	0.745759	0.266451	SD	Negative or Purifying
SlNPF2.7	SlNPF5.8	2.6336	0.906488	0.344201	SD	Negative or Purifying
SlNPF2.7	SlNPF5.10	2.08187	0.776218	0.372847	TM	Negative or Purifying
SlNPF2.7	SlNPF6.1	2.24227	0.832526	0.371287	SD	Negative or Purifying
SlNPF2.7	SlNPF6.2	2.01058	0.667797	0.332141	SD	Negative or Purifying
SlNPF2.7	SlNPF6.3	2.14498	0.656802	0.306204	SD	Negative or Purifying
SlNPF2.7	SlNPF7.1	2.28894	0.822176	0.359195	SD	Negative or Purifying
SlNPF2.7	SlNPF7.3	2.50202	0.828669	0.3312	SD	Negative or Purifying
SlNPF2.7	SlNPF8.1	2.69041	0.705738	0.262316	SD	Negative or Purifying
SlNPF2.7	SlNPF8.3	1.57043	0.725903	0.462232	SD	Negative or Purifying
SlNPF2.7	SlNRT2.2	2.09652	1.58908	0.757963	TM	Negative or Purifying
SlNPF2.7	SlNRT2.3	1.81434	1.60064	0.882219	SD	Negative or Purifying
SlNPF2.7	SlNRT2.4	1.48552	1.45913	0.982237	TM	Negative or Purifying
SlNPF2.7	SlAMT1.3	1.87463	1.46273	0.780278	SD	Negative or Purifying
SlNPF2.7	SlAMT2	1.96363	1.43441	0.730485	SD	Negative or Purifying
SlNPF2.8	SlNPF2.11	1.57577	0.554911	0.352153	TM	Negative or Purifying
SlNPF2.8	SlNPF3.1	2.29745	0.669581	0.291445	SD	Negative or Purifying
SlNPF2.8	SlNPF4.3	2.05743	0.736724	0.358079	SD	Negative or Purifying
SlNPF2.8	SlNPF4.5	2.44848	0.762099	0.311254	SD	Negative or Purifying
SlNPF2.8	SlNPF4.6	2.29722	0.734417	0.319698	SD	Negative or Purifying
SlNPF2.8	SlNPF5.1	2.60274	0.751281	0.28865	SD	Negative or Purifying
SlNPF2.8	SlNPF5.6	2.11259	0.725347	0.343345	SD	Negative or Purifying
SlNPF2.8	SlNPF5.8	1.92513	0.935319	0.485848	SD	Negative or Purifying
SlNPF2.8	SlNPF5.10	2.16532	0.769799	0.355512	SD	Negative or Purifying
SlNPF2.8	SlNPF6.3	2.72761	0.805312	0.295245	SD	Negative or Purifying
SlNPF2.8	SlNPF7.1	3.18404	0.807263	0.253534	SD	Negative or Purifying
SlNPF2.8	SlNPF7.3	1.65211	0.826858	0.500484	SD	Negative or Purifying
SlNPF2.8	SlNPF8.3	2.73061	0.634581	0.232395	SD	Negative or Purifying
SlNPF2.8	SlNRT2.4	2.89508	1.28519	0.443923	SD	Negative or Purifying
SlNPF2.8	SlNRT2.7X2	3.22989	1.34427	0.416196	SD	Negative or Purifying
SlNPF2.8	SlAMT1.2	2.34542	1.3252	0.565019	SD	Negative or Purifying
SlNPF2.8	SlAMT2	1.99085	1.34114	0.673653	SD	Negative or Purifying
SlNPF2.9	SlNPF2.11	1.75696	0.277297	0.157828	SD	Negative or Purifying
SlNPF2.9	SlNPF2.13	2.64242	0.416248	0.157525	SD	Negative or Purifying
SlNPF2.9	SlNPF3.1	1.73725	0.613378	0.353074	SD	Negative or Purifying
SlNPF2.9	SlNPF4.3	2.25674	0.763919	0.338505	SD	Negative or Purifying
SlNPF2.9	SlNPF4.4	2.27921	0.744317	0.326568	SD	Negative or Purifying
SlNPF2.9	SlNPF4.5	2.69355	0.753156	0.279614	SD	Negative or Purifying
SlNPF2.9	SlNPF4.6	2.68764	0.729612	0.271469	SD	Negative or Purifying
SlNPF2.9	SlNPF5.1	1.67809	0.779183	0.464326	TM	Negative or Purifying
SlNPF2.9	SlNPF5.2	1.7459	0.819761	0.469535	SD	Negative or Purifying
SlNPF2.9	SlNPF5.6	1.93427	0.768098	0.397099	SD	Negative or Purifying
SlNPF2.9	SlNPF5.7	2.03104	0.766172	0.377232	SD	Negative or Purifying
SlNPF2.9	SlNPF5.8	2.12491	0.943695	0.44411	SD	Negative or Purifying
SlNPF2.9	SlNPF5.10	2.33828	0.790437	0.338042	TM	Negative or Purifying
SlNPF2.9	SlNPF6.1	3.2252	0.717947	0.222606	SD	Negative or Purifying
SlNPF2.9	SlNPF6.2	2.01794	0.732055	0.362773	SD	Negative or Purifying
SlNPF2.9	SlNPF7.1	2.26283	0.782993	0.346023	SD	Negative or Purifying
SlNPF2.9	SlNPF8.3	1.86368	0.674638	0.361992	SD	Negative or Purifying
SlNPF2.9	SlNRT2.2	1.71912	1.61094	0.937073	TM	Negative or Purifying
SlNPF2.9	SlNRT2.3	2.18661	1.53259	0.7009	SD	Negative or Purifying
SlNPF2.9	SlNRT2.4	2.42436	1.53309	0.632368	TM	Negative or Purifying
SlNPF2.9	SlNRT2.7X2	2.67915	1.55138	0.579056	SD	Negative or Purifying
SlNPF2.9	SlAMT1.1	2.82821	1.48713	0.525822	SD	Negative or Purifying
SlNPF2.9	SlAMT1.3	2.12948	1.4989	0.703882	SD	Negative or Purifying
SlNPF2.9	SlAMT2	1.95151	1.64657	0.843746	SD	Negative or Purifying
SlNPF2.11	SlNPF3.1	1.70649	0.614794	0.360268	SD	Negative or Purifying
SlNPF2.11	SlNPF4.3	2.63384	0.800227	0.303826	SD	Negative or Purifying
SlNPF2.11	SlNPF4.4	2.16154	0.758348	0.350837	SD	Negative or Purifying
SlNPF2.11	SlNPF4.5	1.94944	0.841812	0.431823	SD	Negative or Purifying
SlNPF2.11	SlNPF4.6	2.07562	0.776919	0.374307	SD	Negative or Purifying
SlNPF2.11	SlNPF5.1	2.71476	0.774945	0.285456	SD	Negative or Purifying
SlNPF2.11	SlNPF5.2	1.2585	0.834463	0.663063	SD	Negative or Purifying
SlNPF2.11	SlNPF5.6	1.70008	0.77639	0.456679	SD	Negative or Purifying
SlNPF2.11	SlNPF5.7	1.80433	0.807529	0.447551	SD	Negative or Purifying
SlNPF2.11	SlNPF5.8	1.62054	0.978628	0.603889	SD	Negative or Purifying
SlNPF2.11	SlNPF5.10	1.80632	0.877075	0.485559	SD	Negative or Purifying
SlNPF2.11	SlNPF6.1	2.24351	0.703163	0.313421	SD	Negative or Purifying
SlNPF2.11	SlNPF6.2	1.63692	0.717467	0.438302	SD	Negative or Purifying
SlNPF2.11	SlNPF6.4	3.02678	0.785897	0.259648	SD	Negative or Purifying
SlNPF2.11	SlNPF7.1	1.9567	0.825523	0.421895	SD	Negative or Purifying
SlNPF2.11	SlNPF7.3	1.55001	0.820392	0.529282	SD	Negative or Purifying
SlNPF2.11	SlNPF8.3	1.84285	0.72065	0.391051	SD	Negative or Purifying
SlNPF2.11	SlNRT2.2	2.38839	1.59408	0.667429	SD	Negative or Purifying
SlNPF2.11	SlAMT1.2	2.29718	1.44027	0.626971	SD	Negative or Purifying
SlNPF2.11	SlAMT1.3	2.79614	1.57122	0.561925	TM	Negative or Purifying
SlNPF2.11	SlAMT2	1.7781	1.56472	0.879997	SD	Negative or Purifying
SlNPF2.13	SlNPF3.1	2.18294	0.553644	0.253623	TM	Negative or Purifying
SlNPF2.13	SlNPF4.3	2.15738	0.718396	0.332995	SD	Negative or Purifying
SlNPF2.13	SlNPF4.5	2.19743	0.752992	0.342669	SD	Negative or Purifying
SlNPF2.13	SlNPF4.6	2.61691	0.753168	0.287809	TM	Negative or Purifying
SlNPF2.13	SlNPF5.2	2.16102	0.744222	0.344384	SD	Negative or Purifying
SlNPF2.13	SlNPF5.7	1.93296	0.698394	0.361308	SD	Negative or Purifying
SlNPF2.13	SlNPF5.10	2.99385	0.741288	0.247603	SD	Negative or Purifying
SlNPF2.13	SlNPF6.2	2.89397	0.674183	0.232962	SD	Negative or Purifying
SlNPF2.13	SlNPF7.1	2.22658	0.709886	0.318823	SD	Negative or Purifying
SlNPF2.13	SlNPF7.3	2.22816	0.7415	0.332786	SD	Negative or Purifying
SlNPF2.13	SlNPF8.1	2.30192	0.621262	0.269889	SD	Negative or Purifying
SlNPF2.13	SlNRT2.3	2.25873	1.58149	0.700168	SD	Negative or Purifying
SlNPF2.13	SlAMT1.1	3.04902	1.34965	0.44265	SD	Negative or Purifying
SlNPF2.13	SlAMT1.2	2.82507	1.41655	0.501421	SD	Negative or Purifying
SlNPF3.1	SlNPF4.3	1.29798	0.568318	0.437849	SD	Negative or Purifying
SlNPF3.1	SlNPF4.4	1.82493	0.580196	0.317927	SD	Negative or Purifying
SlNPF3.1	SlNPF4.5	1.47933	0.618167	0.41787	SD	Negative or Purifying
SlNPF3.1	SlNPF4.6	2.2032	0.652535	0.296177	TM	Negative or Purifying
SlNPF3.1	SlNPF5.1	1.5968	0.601851	0.376911	SD	Negative or Purifying
SlNPF3.1	SlNPF5.2	1.22165	0.592025	0.484611	SD	Negative or Purifying
SlNPF3.1	SlNPF5.8	2.81196	0.745463	0.265105	SD	Negative or Purifying
SlNPF3.1	SlNPF5.10	2.8161	0.649153	0.230515	SD	Negative or Purifying
SlNPF3.1	SlNPF6.1	2.20248	0.604725	0.274566	SD	Negative or Purifying
SlNPF3.1	SlNPF6.2	1.97541	0.49776	0.251978	SD	Negative or Purifying
SlNPF3.1	SlNPF6.3	2.00338	0.513959	0.256546	SD	Negative or Purifying
SlNPF3.1	SlNPF6.4	2.12766	0.590628	0.277595	SD	Negative or Purifying
SlNPF3.1	SlNPF7.1	1.5057	0.666415	0.442594	SD	Negative or Purifying
SlNPF3.1	SlNPF7.3	1.41285	0.689592	0.488087	SD	Negative or Purifying
SlNPF3.1	SlNPF8.1	2.05908	0.504816	0.245166	SD	Negative or Purifying
SlNPF3.1	SlNRT2.2	2.19677	1.32667	0.60392	SD	Negative or Purifying
SlNPF3.1	SlNRT2.3	1.51135	1.31511	0.870158	SD	Negative or Purifying
SlNPF3.1	SlNRT2.4	1.54114	1.50627	0.977371	SD	Negative or Purifying
SlNPF3.1	SlNRT2.7X1	1.91266	1.28586	0.672286	SD	Negative or Purifying
SlNPF3.1	SlNRT2.7X2	1.78547	1.33934	0.750131	SD	Negative or Purifying
SlNPF3.1	SlAMT1.2	2.53778	1.70384	0.671387	SD	Negative or Purifying
SlNPF3.1	SlAMT1.3	1.78547	1.81832	1.0184	SD	Positive or diversifying
SlNPF3.1	SlAMT2	1.30441	1.41306	1.08329	SD	Positive or diversifying
SlNPF4.3	SlNPF4.5	2.00597	0.442702	0.220693	SD	Negative or Purifying
SlNPF4.3	SlNPF4.6	1.69667	0.533012	0.314152	SD	Negative or Purifying
SlNPF4.3	SlNPF5.1	2.70771	0.682807	0.252171	SD	Negative or Purifying
SlNPF4.3	SlNPF5.2	1.36285	0.647502	0.475111	SD	Negative or Purifying
SlNPF4.3	SlNPF5.6	2.99947	0.628881	0.209664	SD	Negative or Purifying
SlNPF4.3	SlNPF5.7	2.34584	0.625792	0.266767	SD	Negative or Purifying
SlNPF4.3	SlNPF5.8	1.61158	0.744266	0.461823	SD	Negative or Purifying
SlNPF4.3	SlNPF6.1	2.27781	0.629377	0.276308	SD	Negative or Purifying
SlNPF4.3	SlNPF6.2	2.6955	0.578015	0.214437	TM	Negative or Purifying
SlNPF4.3	SlNPF6.3	1.64226	0.563308	0.343009	SD	Negative or Purifying
SlNPF4.3	SlNPF7.1	1.57489	0.623282	0.395763	TM	Negative or Purifying
SlNPF4.3	SlNPF7.3	2.1611	0.599139	0.277239	SD	Negative or Purifying
SlNPF4.3	SlNPF8.1	2.27631	0.558268	0.245251	SD	Negative or Purifying
SlNPF4.3	SlNPF8.3	2.83431	0.579652	0.204513	SD	Negative or Purifying
SlNPF4.3	SlNRT2.3	1.73912	1.45596	0.837184	SD	Negative or Purifying
SlNPF4.3	SlNRT2.4	2.01152	1.46895	0.730268	SD	Negative or Purifying
SlNPF4.3	SlAMT1.2	1.87179	1.5459	0.825894	SD	Negative or Purifying
SlNPF4.3	SlAMT1.3	1.73208	1.7401	1.00463	SD	Positive or diversifying
SlNPF4.3	SlAMT2	1.8892	1.42606	0.754849	SD	Negative or Purifying
SlNPF4.4	SlNPF4.6	2.89125	0.576362	0.199347	SD	Negative or Purifying
SlNPF4.4	SlNPF5.1	2.0367	0.670519	0.329218	SD	Negative or Purifying
SlNPF4.4	SlNPF5.2	2.00803	0.68139	0.339332	SD	Negative or Purifying
SlNPF4.4	SlNPF5.6	2.24989	0.629678	0.27987	SD	Negative or Purifying
SlNPF4.4	SlNPF5.7	1.41996	0.64929	0.457259	SD	Negative or Purifying
SlNPF4.4	SlNPF6.1	2.48926	0.610409	0.245217	TM	Negative or Purifying
SlNPF4.4	SlNPF7.1	2.58836	0.647946	0.250331	SD	Negative or Purifying
SlNPF4.4	SlNPF7.3	3.20958	0.620168	0.193224	SD	Negative or Purifying
SlNPF4.4	SlNPF8.1	2.01244	0.527352	0.262046	SD	Negative or Purifying
SlNPF4.4	SlNPF8.3	1.96795	0.574295	0.291823	SD	Negative or Purifying
SlNPF4.4	SlAMT1.1	2.73413	1.63724	0.598816	SD	Negative or Purifying
SlNPF4.4	SlAMT1.3	2.32275	1.80856	0.778632	SD	Negative or Purifying
SlNPF4.4	SlAMT2	2.48081	1.35499	0.546187	SD	Negative or Purifying
SlNPF4.5	SlNPF5.1	2.01788	0.705129	0.34944	SD	Negative or Purifying
SlNPF4.5	SlNPF5.8	2.00845	0.839036	0.417752	SD	Negative or Purifying
SlNPF4.5	SlNPF6.1	2.42697	0.63887	0.263238	SD	Negative or Purifying
SlNPF4.5	SlNPF6.4	2.27109	0.593819	0.261469	SD	Negative or Purifying
SlNPF4.5	SlNPF7.1	2.10945	0.715979	0.339416	SD	Negative or Purifying
SlNPF4.5	SlNPF7.3	2.35231	0.690862	0.293696	SD	Negative or Purifying
SlNPF4.5	SlNRT2.2	2.20262	1.55828	0.707466	SD	Negative or Purifying
SlNPF4.5	SlNRT2.3	2.13731	1.53849	0.719825	SD	Negative or Purifying
SlNPF4.5	SlNRT2.4	2.52001	1.59439	0.632691	SD	Negative or Purifying
SlNPF4.5	SlNRT2.7X2	2.37411	1.54917	0.65253	SD	Negative or Purifying
SlNPF4.5	SlAMT1.2	1.78828	1.49361	0.835225	TM	Negative or Purifying
SlNPF4.5	SlAMT1.3	1.93327	1.60303	0.829183	SD	Negative or Purifying
SlNPF4.5	SlAMT2	2.98634	1.36988	0.458715	SD	Negative or Purifying
SlNPF4.6	SlNPF5.1	2.24338	0.755964	0.336975	SD	Negative or Purifying
SlNPF4.6	SlNPF5.2	2.33017	0.619206	0.265734	SD	Negative or Purifying
SlNPF4.6	SlNPF5.8	2.74495	0.80361	0.292759	SD	Negative or Purifying
SlNPF4.6	SlNPF6.4	3.14123	0.631687	0.201095	SD	Negative or Purifying
SlNPF4.6	SlNPF7.3	2.51479	0.713219	0.28361	SD	Negative or Purifying
SlNPF4.6	SlNPF8.3	2.56842	0.609328	0.237239	SD	Negative or Purifying
SlNPF4.6	SlNRT2.3	2.14208	1.48124	0.691493	SD	Negative or Purifying
SlNPF4.6	SlNRT2.7X1	2.96684	1.41033	0.475364	SD	Negative or Purifying
SlNPF4.6	SlAMT1.2	3.05949	1.36418	0.445885	SD	Negative or Purifying
SlNPF4.6	SlAMT2	2.0357	1.58049	0.776385	SD	Negative or Purifying
SlNPF5.1	SlNPF5.6	2.32742	0.57647	0.247686	SD	Negative or Purifying
SlNPF5.1	SlNPF5.7	2.4137	0.573204	0.237479	SD	Negative or Purifying
SlNPF5.1	SlNPF5.10	3.15072	0.61187	0.1942	TM	Negative or Purifying
SlNPF5.1	SlNPF6.3	1.53612	0.612431	0.398687	SD	Negative or Purifying
SlNPF5.1	SlNPF6.4	2.60575	0.607892	0.233289	SD	Negative or Purifying
SlNPF5.1	SlNPF7.1	1.76933	0.726774	0.410762	SD	Negative or Purifying
SlNPF5.1	SlNPF7.3	1.49123	0.679102	0.455397	SD	Negative or Purifying
SlNPF5.1	SlNPF8.1	2.81137	0.558087	0.198511	SD	Negative or Purifying
SlNPF5.1	SlNPF8.3	2.4342	0.620977	0.255105	SD	Negative or Purifying
SlNPF5.1	SlNRT2.2	2.15875	1.55243	0.719133	TM	Negative or Purifying
SlNPF5.1	SlNRT2.3	1.77968	1.44633	0.812691	SD	Negative or Purifying
SlNPF5.1	SlNRT2.4	2.32493	1.46547	0.630327	TM	Negative or Purifying
SlNPF5.1	SlNRT2.7X2	2.61826	1.52955	0.584186	SD	Negative or Purifying
SlNPF5.1	SlAMT1.3	1.90511	1.74407	0.91547	SD	Negative or Purifying
SlNPF5.1	SlAMT2	1.50212	1.58987	1.05842	SD	Positive or diversifying
SlNPF5.2	SlNPF5.6	3.07353	0.577813	0.187997	SD	Negative or Purifying
SlNPF5.2	SlNPF5.7	2.68867	0.59467	0.221176	SD	Negative or Purifying
SlNPF5.2	SlNPF5.10	2.46417	0.641213	0.260215	SD	Negative or Purifying
SlNPF5.2	SlNPF6.2	1.76494	0.599045	0.339414	SD	Negative or Purifying
SlNPF5.2	SlNPF6.3	2.11977	0.6038	0.284842	SD	Negative or Purifying
SlNPF5.2	SlNPF7.1	3.07569	0.730191	0.237407	SD	Negative or Purifying
SlNPF5.2	SlNPF7.3	1.96738	0.630108	0.320277	SD	Negative or Purifying
SlNPF5.2	SlNPF8.1	2.77492	0.574526	0.207042	TM	Negative or Purifying
SlNPF5.2	SlNPF8.3	2.0672	0.575439	0.278366	SD	Negative or Purifying
SlNPF5.2	SlAMT1.3	2.32314	1.41566	0.609374	SD	Negative or Purifying
SlNPF5.2	SlAMT2	1.39301	1.61815	1.16163	SD	Positive or diversifying
SlNPF5.6	SlNPF5.7	0.691406	0.0931055	0.134661	TM	Negative or Purifying
SlNPF5.6	SlNPF5.8	2.10372	0.595306	0.282977	SD	Negative or Purifying
SlNPF5.6	SlNPF6.1	2.85904	0.728102	0.254667	SD	Negative or Purifying
SlNPF5.6	SlNPF6.3	2.41234	0.563448	0.233569	SD	Negative or Purifying
SlNPF5.6	SlNPF6.4	2.89125	0.595962	0.206126	SD	Negative or Purifying
SlNPF5.6	SlNPF7.1	1.89566	0.712072	0.375633	SD	Negative or Purifying
SlNPF5.6	SlNPF7.3	1.93876	0.637723	0.328934	TM	Negative or Purifying
SlNPF5.6	SlNPF8.1	2.37003	0.553634	0.233598	SD	Negative or Purifying
SlNPF5.6	SlNPF8.3	3.04993	0.562961	0.184582	SD	Negative or Purifying
SlNPF5.6	SlNRT2.2	3.18377	1.49678	0.470129	SD	Negative or Purifying
SlNPF5.6	SlNRT2.3	1.52154	1.49907	0.985235	SD	Negative or Purifying
SlNPF5.6	SlNRT2.4	1.89973	1.44519	0.760733	SD	Negative or Purifying
SlNPF5.6	SlAMT1.2	2.14951	1.48067	0.688841	SD	Negative or Purifying
SlNPF5.6	SlAMT1.3	1.97929	1.67174	0.844617	SD	Negative or Purifying
SlNPF5.7	SlNPF5.10	2.0934	0.55531	0.265267	SD	Negative or Purifying
SlNPF5.7	SlNPF6.4	2.41506	0.60963	0.252428	SD	Negative or Purifying
SlNPF5.7	SlNPF7.1	2.38185	0.719543	0.302095	SD	Negative or Purifying
SlNPF5.7	SlNPF7.3	1.77407	0.656557	0.370085	TM	Negative or Purifying
SlNPF5.7	SlNPF8.1	2.82567	0.592735	0.209768	SD	Negative or Purifying
SlNPF5.7	SlNRT2.3	2.9329	1.41683	0.483084	SD	Negative or Purifying
SlNPF5.7	SlNRT2.4	1.83554	1.39682	0.760986	SD	Negative or Purifying
SlNPF5.7	SlAMT1.2	1.49231	1.56478	1.04856	SD	Positive or diversifying
SlNPF5.7	SlAMT1.3	2.08716	1.6174	0.774928	SD	Negative or Purifying
SlNPF5.7	SlAMT2	2.42851	1.5127	0.622894	TM	Negative or Purifying
SlNPF5.8	SlNPF6.1	2.20262	0.941568	0.427476	SD	Negative or Purifying
SlNPF5.8	SlNPF6.4	2.42397	0.782186	0.322687	SD	Negative or Purifying
SlNPF5.8	SlNPF7.1	2.05871	0.904477	0.439341	SD	Negative or Purifying
SlNPF5.8	SlNPF8.1	3.04638	0.701309	0.23021	SD	Negative or Purifying
SlNPF5.8	SlNRT2.2	2.97865	1.69007	0.567394	SD	Negative or Purifying
SlNPF5.8	SlNRT2.3	1.54364	1.77455	1.14959	SD	Positive or diversifying
SlNPF5.8	SlNRT2.4	2.84127	1.60166	0.563712	SD	Negative or Purifying
SlNPF5.8	SlNRT2.7X1	2.91123	1.76067	0.604787	TM	Negative or Purifying
SlNPF5.8	SlNRT2.7X2	2.49767	1.8437	0.738167	TM	Negative or Purifying
SlNPF5.8	SlAMT1.1	2.74222	1.75718	0.640786	SD	Negative or Purifying
SlNPF5.8	SlAMT1.2	1.89315	1.74717	0.922892	SD	Negative or Purifying
SlNPF5.8	SlAMT1.3	2.32713	1.75039	0.752167	SD	Negative or Purifying
SlNPF5.8	SlAMT2	2.10956	1.47581	0.699579	SD	Negative or Purifying
SlNPF5.10	SlNPF6.1	2.8716	0.751246	0.261613	SD	Negative or Purifying
SlNPF5.10	SlNPF6.2	2.04433	0.658052	0.321891	SD	Negative or Purifying
SlNPF5.10	SlNPF6.4	1.91271	0.602893	0.315204	SD	Negative or Purifying
SlNPF5.10	SlNPF8.3	2.19346	0.57881	0.263879	SD	Negative or Purifying
SlNPF5.10	SlNRT2.2	1.71437	1.46018	0.851727	TM	Negative or Purifying
SlNPF5.10	SlNRT2.3	1.9119	1.38566	0.724757	SD	Negative or Purifying
SlNPF5.10	SlNRT2.4	2.61826	1.31587	0.502573	TM	Negative or Purifying
SlNPF5.10	SlAMT1.2	2.73277	1.65376	0.605161	SD	Negative or Purifying
SlNPF5.10	SlAMT1.3	2.9175	1.79999	0.616963	SD	Negative or Purifying
SlNPF5.10	SlAMT2	2.08388	1.2766	0.612609	SD	Negative or Purifying
SlNPF6.1	SlNPF6.2	2.26851	0.636619	0.280633	SD	Negative or Purifying
SlNPF6.1	SlNPF6.3	2.96195	0.63642	0.214865	SD	Negative or Purifying
SlNPF6.1	SlNPF7.1	2.09067	0.70563	0.337514	SD	Negative or Purifying
SlNPF6.1	SlNPF7.3	1.81282	0.731779	0.403669	SD	Negative or Purifying
SlNPF6.1	SlNPF8.3	2.22395	0.602002	0.27069	SD	Negative or Purifying
SlNPF6.1	SlNRT2.3	3.06974	1.42453	0.464054	TM	Negative or Purifying
SlNPF6.1	SlAMT1.1	2.61704	1.48411	0.567094	SD	Negative or Purifying
SlNPF6.1	SlAMT1.2	2.14357	1.59368	0.743471	SD	Negative or Purifying
SlNPF6.1	SlAMT1.3	2.29558	1.55681	0.678177	SD	Negative or Purifying
SlNPF6.1	SlAMT2	1.96931	1.49545	0.759379	SD	Negative or Purifying
SlNPF6.2	SlNPF6.3	2.4965	0.332222	0.133075	SD	Negative or Purifying
SlNPF6.2	SlNPF7.3	2.69005	0.570903	0.212228	SD	Negative or Purifying
SlNPF6.2	SlNRT2.2	2.57296	1.43046	0.555957	SD	Negative or Purifying
SlNPF6.2	SlNRT2.3	2.24463	1.34326	0.598433	SD	Negative or Purifying
SlNPF6.2	SlNRT2.4	1.817	1.41405	0.778235	SD	Negative or Purifying
SlNPF6.2	SlAMT1.2	2.69554	1.59391	0.591316	SD	Negative or Purifying
SlNPF6.2	SlAMT1.3	2.82957	1.66195	0.587352	SD	Negative or Purifying
SlNPF6.2	SlAMT2	1.71615	1.34247	0.782261	SD	Negative or Purifying
SlNPF6.3	SlNPF7.1	2.36207	0.619579	0.262304	SD	Negative or Purifying
SlNPF6.3	SlNRT2.3	2.61828	1.34651	0.514273	SD	Negative or Purifying
SlNPF6.3	SlNRT2.4	1.83965	1.33196	0.724025	SD	Negative or Purifying
SlNPF6.4	SlNPF7.1	2.57549	0.634136	0.246219	SD	Negative or Purifying
SlNPF6.4	SlNRT2.2	1.74497	1.41682	0.811947	SD	Negative or Purifying
SlNPF6.4	SlNRT2.3	1.94503	1.40305	0.721353	SD	Negative or Purifying
SlNPF6.4	SlAMT1.2	1.67009	1.65693	0.992122	SD	Negative or Purifying
SlNPF6.4	SlAMT1.3	1.64928	1.68047	1.01891	SD	Positive or diversifying
SlNPF6.4	SlAMT2	1.30352	1.36731	1.04893	SD	Positive or diversifying
SlNPF7.1	SlNPF7.3	1.59226	0.278231	0.174739	SD	Negative or Purifying
SlNPF7.1	SlNPF8.1	2.11756	0.604693	0.285561	SD	Negative or Purifying
SlNPF7.1	SlNRT2.2	2.47395	1.61515	0.652862	SD	Negative or Purifying
SlNPF7.1	SlNRT2.3	1.96358	1.55382	0.79132	SD	Negative or Purifying
SlNPF7.1	SlNRT2.4	2.07784	1.54841	0.745203	SD	Negative or Purifying
SlNPF7.1	SlAMT1.1	2.29021	1.53091	0.66846	SD	Negative or Purifying
SlNPF7.1	SlAMT1.2	2.15794	1.53537	0.711496	SD	Negative or Purifying
SlNPF7.1	SlAMT1.3	1.91068	1.74197	0.911702	SD	Negative or Purifying
SlNPF7.1	SlAMT2	1.75108	1.52901	0.873181	SD	Negative or Purifying
SlNPF7.3	SlNPF8.1	1.97849	0.548355	0.277158	SD	Negative or Purifying
SlNPF7.3	SlNPF8.3	2.11104	0.499402	0.236567	SD	Negative or Purifying
SlNPF7.3	SlNRT2.2	1.90385	1.49689	0.786242	SD	Negative or Purifying
SlNPF7.3	SlNRT2.3	2.0448	1.49807	0.732623	SD	Negative or Purifying
SlNPF7.3	SlNRT2.4	1.44119	1.73019	1.20053	SD	Positive or diversifying
SlNPF7.3	SlNRT2.7X1	2.71176	1.60368	0.591378	SD	Negative or Purifying
SlNPF7.3	SlNRT2.7X2	2.85907	1.56624	0.547815	SD	Negative or Purifying
SlNPF7.3	SlAMT1.2	2.67151	1.6574	0.6204	SD	Negative or Purifying
SlNPF7.3	SlAMT1.3	3.15555	1.67538	0.530931	SD	Negative or Purifying
SlNPF7.3	SlAMT2	1.59827	1.48886	0.931544	TM	Negative or Purifying
SlNPF8.1	SlNRT2.3	2.93459	1.47032	0.501031	SD	Negative or Purifying
SlNPF8.1	SlNRT2.4	2.77288	1.31813	0.475363	SD	Negative or Purifying
SlNPF8.1	SlAMT1.1	2.01823	1.66471	0.824835	TM	Negative or Purifying
SlNPF8.1	SlAMT1.2	2.91477	1.70803	0.585992	SD	Negative or Purifying
SlNPF8.1	SlAMT1.3	1.76251	1.7125	0.971628	SD	Negative or Purifying
SlNPF8.1	SlAMT2	2.02292	1.44992	0.716746	SD	Negative or Purifying
SlNPF8.3	SlNRT2.2	1.36868	1.43688	1.04983	SD	Positive or diversifying
SlNPF8.3	SlNRT2.3	1.55532	1.54275	0.991923	SD	Negative or Purifying
SlNPF8.3	SlNRT2.7X1	2.18081	1.6318	0.748254	SD	Negative or Purifying
SlNPF8.3	SlNRT2.7X2	2.27143	1.58897	0.699547	SD	Negative or Purifying
SlNPF8.3	SlAMT1.3	1.99635	1.58897	0.79594	SD	Negative or Purifying
SlNPF8.3	SlAMT2	1.49481	1.38402	0.925886	SD	Negative or Purifying
SlNRT2.2	SlNRT2.3	1.13045	0.0679303	0.0600911	SD	Negative or Purifying
SlNRT2.2	SlNRT2.4	1.89986	0.179432	0.094445	TM	Negative or Purifying
SlNRT2.2	SlAMT1.1	2.43104	1.71608	0.705904	SD	Negative or Purifying
SlNRT2.2	SlAMT1.2	1.68995	1.81276	1.07267	SD	Positive or diversifying
SlNRT2.2	SlAMT1.3	1.78121	1.78016	0.999412	SD	Negative or Purifying
SlNRT2.2	SlAMT2	2.51294	1.6556	0.658829	SD	Negative or Purifying
SlNRT2.3	SlNRT2.4	1.66725	0.166676	0.0999708	SD	Negative or Purifying
SlNRT2.3	SlAMT1.1	2.2043	1.59911	0.725447	SD	Negative or Purifying
SlNRT2.3	SlAMT1.2	2.89532	1.65651	0.572132	SD	Negative or Purifying
SlNRT2.3	SlAMT1.3	1.38078	1.64165	1.18892	SD	Positive or diversifying
SlNRT2.3	SlAMT2	1.84016	1.68958	0.918167	SD	Negative or Purifying
SlNRT2.4	SlAMT1.1	2.89235	1.62401	0.561486	SD	Negative or Purifying
SlNRT2.4	SlAMT1.2	1.96417	1.65968	0.844979	SD	Negative or Purifying
SlNRT2.4	SlAMT1.3	1.60201	1.58542	0.989642	SD	Negative or Purifying
SlNRT2.4	SlAMT2	1.49021	1.72656	1.15861	SD	Positive or diversifying
SlNRT2.7X1	SlNRT2.7X2	0.0287633	0.0384064	1.33526	TM	Positive or diversifying
SlNRT2.7X1	SlAMT1.1	2.47651	1.65521	0.668362	SD	Negative or Purifying
SlNRT2.7X1	SlAMT1.3	2.37173	1.85826	0.783506	SD	Negative or Purifying
SlNRT2.7X1	SlAMT2	2.38354	1.9475	0.817062	SD	Negative or Purifying
SlNRT2.7X2	SlAMT1.1	2.35184	1.62393	0.690491	SD	Negative or Purifying
SlNRT2.7X2	SlAMT1.3	2.5449	1.77387	0.697027	SD	Negative or Purifying
SlNRT2.7X2	SlAMT2	2.67637	1.81793	0.679253	SD	Negative or Purifying
SlAMT1.2	SlAMT1.3	2.22029	0.219664	0.0989346	SD	Negative or Purifying
SlAMT1.2	SlAMT2	2.58065	1.40057	0.542721	SD	Negative or Purifying
SlAMT1.3	SlAMT2	1.73567	1.35864	0.782772	SD	Negative or Purifying

## Sheet: Supplementary Table S3
Supplementary Table S3. Fold change values of SlNPF, SlNRT2, and SlAMT genes in root and leaf tissues with a significant response to LN condition relative to CT condition at days 1 and 7
Gene ID	Genotype	Tissue	Day 1				Day 7
			CT-1D	LN-1D	LN-CT	Fold change	CT-7D	LN-7D	LN-CT	Fold change
SlNPF1.1	GO	Root	-0.37	-0.3	0.07	1.04972	-0.27	-1.19	-0.92	0.528509
SlNPF1.2	GO	Root	0.55	0.59	0.04	1.02811	0.76	0.23	-0.53	0.692555
SlNPF1.2X1	GO	Root	-0.3	-0.14	0.16	1.11729	-0.02	-0.96	-0.94	0.521233
SlNPF2.3	GO	Root	-0.059	0.097	0.156	1.11419	-0.25	-1.19	-0.94	0.521233
SlNPF2.8	GO	Root	-0.39	-0.3	0.09	1.06437	-0.27	-1.19	-0.92	0.528509
SlNPF2.9	GO	Root	0.59	0.4	-0.19	0.876606	1.016	0.061	-0.955	0.515842
SlNPF2.13	GO	Root	1.01	1.4	0.39	1.31039	0.97	0.031	-0.939	0.521594
SlNPF3.1	GO	Root	-0.13	-0.12	0.01	1.00696	-0.26	-0.18	0.08	1.05702
SlNPF4.3	GO	Root	5.04	5.32	0.28	1.21419	3.27	2.04	-1.23	0.426317
SlNPF4.4	GO	Root	1.98	1.95	-0.03	0.97942	1.95	0.32	-1.63	0.323088
SlNPF4.6	GO	Root	-0.23	-0.1	0.13	1.09429	-0.27	-1.18	-0.91	0.532185
SlNPF5.6	GO	Root	0.44	0.49	0.05	1.03526	2.78	0.85	-1.93	0.262429
SlNPF5.7	GO	Root	-0.36	-0.27	0.09	1.06437	-0.27	-1.18	-0.91	0.532185
SlNPF5.8	GO	Root	2.59	2.73	0.14	1.10191	4.58	3.12	-1.46	0.363493
SlNPF5.10	GO	Root	4.65	4.85	0.2	1.1487	5.04	3.35	-1.69	0.309927
SlNPF6.2	GO	Root	1.36	1.25	-0.11	0.926588	3.08	1.23	-1.85	0.277392
SlNPF6.3	GO	Root	4.72	4.58	-0.14	0.907519	8.25	1.2	-7.05	0.00754638
SlNPF6.4	GO	Root	0.67	1.61	0.94	1.91853	0.81	-0.58	-1.39	0.381565
SlNPF7.1	GO	Root	-0.2	-0.23	-0.03	0.97942	-0.21	-1.12	-0.91	0.532185
SlNPF7.3	GO	Root	3.36	2.02	-1.34	0.395021	0.73	0.19	-0.54	0.687771
SlNPF8.1	GO	Root	-0.39	-0.29	0.1	1.07177	-0.26	-1.19	-0.93	0.524858
SlNRT2.2	GO	Root	3.39	4.38	0.99	1.98618	2.88	6.97	4.09	17.0299
SlNPF6.3	GU	Root	5.15	4.1	-1.05	0.482968	6.75	1.9	-4.85	0.034674
SlNRT2.2	GU	Root	4.15	3.62	-0.53	0.692555	1	7.58	6.58	95.6704
SlAMT1;1	GU	Root	6.03	5.95	-0.08	0.946058	4.62	6.96	2.34	5.06303
SlNPF1.2X1	GO	Leaf	0.13	0.35	0.22	1.16473	-0.081	0.35	0.431	1.34817
SlNPF2.7	GO	Leaf	4.57	4.08	-0.49	0.712025	2.96	3.77	0.81	1.75321
SlNPF1.2X1	GU	Leaf	0.41	0.096	-0.314	0.804408	0.21	0.76	0.55	1.46409
SlNPF6.4	GU	Leaf	2.19	3.12	0.93	1.90528	0.3	-0.4	-0.7	0.615572
SlNPF7.3	GU	Leaf	0.97	2.43	1.46	2.75108	-0.81	-0.54	0.27	1.20581
SlNRT2.7X1	GU	Leaf	0.85	1.92	1.07	2.09943	-0.82	-0.63	0.19	1.14076
SlNRT2.7X2	GU	Leaf	0.85	1.92	1.07	2.09943	-0.82	-0.63	0.19	1.14076

## Sheet: Supplementary Table S4
Supplementary Table S4. Sequences of the primer pairs used in the qRT-PCR analysis of the candidate genes.
Gene Name	Primer Sequence	Amplicon Size
SlNPF1.1-Sense primer (5'–3')	GCAAATGAGGCATTGGAG	179
SlNPF1.1-Antisense primer (5'–3')	CTTCCCAAGTAAGAATCAGCA
SlNPF1.2-Sense primer (5'–3')	CAAATGAGGCATTAGAGAGGG	182
SlNPF1.2-Antisense primer (5'–3')	GAAGCGTCCAAGATATGAATCT
SlNPF2.3-Sense primer (5'–3')	CATCTCATTATTGGGCACAA	160
SlNPF2.3-Antisense primer (5'–3')	ACCACTACCCAATGTTGCTAGA
SlNPF2.7-Sense primer (5'–3')	ATCATAGCGAGCTCAGTAGGG	145
SlNPF2.7-Antisense primer (5'–3')	GAATTAAGCTTCCAGCACCA
SlNPF2.13-Sense primer (5'–3')	TCCCCGAAAACATGAGCAGT	117
SlNPF2.13-Antisense primer (5'–3')	GCCCATTTCCTCCCGTAGTG
SlNPF4.6-Sense primer (5'–3')	CCTTTGTCTTAGTTGTGGAGGT	163
SlNPF4.6-Antisense primer (5'–3')	CCACCAAGAAGTGCCAAT
SlNPF6.4-Sense primer (5'–3')	CTGTGGGAGTAACACTGTTGAC	142
SlNPF6.4-Antisense primer (5'–3')	GATATGGTGTATAATGCTGCG
SlNPF7.3-Sense primer (5'–3')	TCCTTAGTGTAGCAGGCGTC	127
SlNPF7.3-Antisense primer (5'–3')	ACCAGTCCAATACCCATCCG
SlNRT2.1-Sense primer (5'–3')	GGTAACATATTGTGGTATGCTGC	119
SlNRT2.1-Antisense primer (5'–3')	TCGAAGAAGTACTCAGCAATGA
SlNRT2.2-Sense primer (5'–3')	CGGTAACATATTGTGGTATGCT	120
SlNRT2.2-Antisense primer (5'–3')	TCGAAGAAGTACTCAGCAATGA
SlNRT2.3-Sense primer (5'–3')	TATGTCTTTTGTGTCATCGGC	142
SlNRT2.3-Antisense primer (5'–3')	AGCTGTACCATTCACAAGTCC
SlNRT2.4-Sense primer (5'–3')	ATCAACACCACAGGGATACAT	131
SlNRT2.4-Antisense primer (5'–3')	CAGCAACACCATTAACAAGC
SlAMT1;1-Sense primer (5'–3')	GGCTTGTTCCGTCGATAC	133
SlAMT1;1-Antisense primer (5'–3')	ATCGATTGCATAACCGGTATC
SlAMT1;2-Sense primer (5'–3')	GCTGCAGGTATCACAAGTG	117
SlAMT1;2-Antisense primer (5'–3')	GGACCAGAACCAATGTGA
SlAMT1;3-Sense primer (5'–3')	GATTCTTCATGGGAAGCTAGTG	128
SlAMT1;3-Antisense primer (5'–3')	TTCTTTGCCCTAACAGAACC
SlACT-41-Sense primer (5'–3')	GAAATAGCATAAGATGGCAGACG	97
SlACT-41-Antisense primer (5'–3')	ATACCCACCATCACACCAGTAT
